# Supplementary material for: Enhanced Outcrossing, Directional Selection and Transgressive Segregation Drive Evolution of Novel Phenotypes in Hybrid Swarms of the Dutch Elm Disease Pathogen Ophiostoma novo-ulmi
Source: J Fungi (Basel). 2021 Jun 6;7(6):452. doi: 10.3390/jof7060452 (PMC8228177; doi:10.3390/jof7060452)
Supplement: Supplementary file 1 [file jof-07-00452-s001.zip]

Archive with 8 entries (6 files):
- jof-1228785-SI/
- jof-1228785-SI/Supplementary files/
- jof-1228785-SI/Supplementary files/Fig. S1 English elm.jpg
- jof-1228785-SI/Supplementary files/Fig. S2 English elm.jpg
- jof-1228785-SI/Supplementary files/Fig. S3 Commelin elm.jpg
- jof-1228785-SI/Supplementary files/Fig. S4 Commelin elm.jpg
- jof-1228785-SI/Supplementary files/Supplementary Figure legends.pdf
- jof-1228785-SI/Supplementary files/Table S1 Sampled isolates.pdf
